# Supplementary material for: A Linear Model for Transcription Factor Binding Affinity Prediction in Protein Binding Microarrays
Source: PLoS One. 2011 May 26;6(5):e20059. doi: 10.1371/journal.pone.0020059 (PMC3102690; doi:10.1371/journal.pone.0020059)
Supplement: Table S1 — Prediction accuracies for all 86 sample pairs (HK→ME). Legend: This table contains the full prediction accuracy assessments for all 86 PBM sample pairs and 7 different prediction models. Included among the 7 models are the highest median intensity K-mer (HMIK) predictor, and 6 versions of the linear prediction model with different preprocessing steps. (XLS) [file pone.0020059.s004.xls]

## Sheet: results.txt
DREAM5: HK to ME prediction correlations
Pearson correlations										Abbreviations and terms
TF	HMIK	LINEAR	LF + LINEAR	LF + SD + LINEAR	QN + LINEAR	LF + QN + LINEAR	LF + SD + QN + LINEAR			TF	Transcription factor
Cebpb	0.627	0.543	0.543	0.544	0.531	0.532	0.524			HMIK	Highest median intensity K-mer predictor
Egr2	0.651	0.769	0.763	0.767	0.8	0.801	0.798			LF	Low intensity probe filtering
Esr1	0.712	0.768	0.772	0.787	0.733	0.734	0.746			SD	Spatial detrending
Foxj2	0.424	0.604	0.604	0.607	0.62	0.616	0.62			QN	Quantile normalization
Foxo1	0.585	0.632	0.625	0.635	0.617	0.618	0.619
Foxo3	0.635	0.535	0.535	0.538	0.574	0.577	0.574
Foxo4	0.764	0.731	0.731	0.734	0.724	0.727	0.731
Foxp1	0.616	0.685	0.698	0.701	0.67	0.685	0.689
Foxp2	0.359	0.665	0.675	0.68	0.687	0.687	0.693
Gmeb2	0.734	0.394	0.339	0.353	0.8	0.802	0.808
Irf2	0.642	0.665	0.665	0.668	0.721	0.723	0.725
Junb	0.233	0.473	0.47	0.472	0.477	0.476	0.479
Mecp2	0.504	0.736	0.736	0.738	0.714	0.714	0.717
Nr2c1	0.519	0.576	0.591	0.591	0.579	0.58	0.582
Pou3f1	0.544	0.657	0.657	0.659	0.649	0.649	0.651
Sox14	0.471	0.624	0.624	0.629	0.626	0.625	0.63
Sp1	0.407	0.626	0.626	0.628	0.632	0.632	0.633
Tbx3	0.338	0.419	0.42	0.428	0.429	0.43	0.438
Tcf3	0.757	0.696	0.695	0.697	0.625	0.627	0.636
Zscan20	0.195	0.231	0.233	0.235	0.238	0.238	0.239
Ar	0.307	0.451	0.461	0.461	0.459	0.46	0.457
Dbp	0.516	0.625	0.625	0.629	0.629	0.629	0.632
Foxo6	0.666	0.678	0.678	0.679	0.706	0.708	0.712
Klf12	0.376	0.642	0.641	0.633	0.624	0.625	0.628
Klf8	0.637	0.646	0.634	0.638	0.735	0.732	0.734
Klf9	0.374	0.518	0.518	0.517	0.574	0.571	0.58
Mlx	0.764	0.734	0.733	0.735	0.684	0.686	0.687
Mzf1	0.569	0.51	0.51	0.515	0.521	0.525	0.548
Mzf1	0.403	0.513	0.518	0.517	0.529	0.532	0.532
Nfil3	0.44	0.6	0.6	0.602	0.602	0.602	0.601
Nr2f6	0.831	0.693	0.689	0.693	0.766	0.768	0.773
Nr4a2	0.58	0.724	0.726	0.733	0.688	0.688	0.706
Pou2f1	0.629	0.622	0.622	0.623	0.66	0.662	0.664
Mypop	0.684	0.695	0.695	0.698	0.756	0.761	0.757
Pou1f1	0.593	0.587	0.587	0.592	0.671	0.672	0.675
Prdm11	0.803	0.723	0.723	0.726	0.795	0.797	0.8
Rorb	0.713	0.722	0.725	0.724	0.76	0.762	0.763
Sox10	0.588	0.705	0.742	0.746	0.733	0.735	0.738
Sox3	0.514	0.652	0.652	0.655	0.675	0.675	0.678
Sox6	0.461	0.512	0.512	0.514	0.503	0.504	0.506
Srebf1	0.501	0.628	0.637	0.642	0.65	0.65	0.655
Tbx2	0.642	0.666	0.666	0.669	0.67	0.672	0.66
Tbx20	0.598	0.502	0.503	0.505	0.417	0.419	0.421
Tbx4	0.45	0.536	0.536	0.537	0.571	0.57	0.572
Tbx5	0.479	0.504	0.504	0.505	0.536	0.536	0.538
Tcfec	0.629	0.682	0.682	0.687	0.741	0.741	0.741
Xbp1	0.525	0.677	0.677	0.68	0.687	0.687	0.69
Zfp202	0.587	0.701	0.701	0.702	0.701	0.701	0.702
Zfp263	0.488	0.598	0.598	0.589	0.579	0.579	0.571
Zfp3	0.223	0.394	0.394	0.401	0.396	0.395	0.403
Zfx	0.74	0.851	0.851	0.852	0.837	0.838	0.837
Zkscan1	0.391	0.706	0.706	0.707	0.704	0.703	0.704
Zscan10	0.417	0.61	0.61	0.617	0.619	0.62	0.625
Ahctf1	0.406	0.566	0.571	0.578	0.579	0.579	0.585
Atf3	0.478	0.537	0.533	0.545	0.553	0.554	0.566
Atf4	0.21	0.474	0.475	0.479	0.462	0.461	0.461
Dnajc21	0.438	0.664	0.665	0.692	0.683	0.683	0.703
Dmrtc2	0.31	0.552	0.552	0.555	0.558	0.558	0.562
Egr3	0.663	0.675	0.658	0.658	0.713	0.714	0.722
Esrrb	0.368	0.543	0.548	0.555	0.545	0.547	0.552
Esrrg	0.509	0.572	0.573	0.575	0.589	0.591	0.59
Foxc2	0.504	0.622	0.622	0.622	0.619	0.619	0.621
Foxg1	0.627	0.662	0.646	0.664	0.673	0.675	0.679
Gata4	0.652	0.695	0.696	0.696	0.77	0.77	0.77
Mybl2	0.643	0.673	0.68	0.683	0.666	0.668	0.669
Nhlh2	0.169	0.401	0.402	0.403	0.391	0.39	0.389
Nkx2-9	0.701	0.719	0.719	0.727	0.731	0.736	0.733
Nr2e1	0.628	0.692	0.692	0.697	0.731	0.732	0.739
Nr2f1	0.646	0.418	0.419	0.424	0.675	0.678	0.683
Nr5a2	0.456	0.414	0.428	0.429	0.438	0.425	0.444
Pou1f1	0.561	0.656	0.656	0.659	0.645	0.646	0.65
Rarg	0.694	0.632	0.632	0.634	0.731	0.732	0.736
Rfx7	0.418	0.368	0.377	0.378	0.352	0.354	0.357
Rora	0.459	0.506	0.506	0.507	0.509	0.51	0.509
Sdccag8	0.666	0.743	0.743	0.745	0.737	0.736	0.74
Snai1	0.799	0.839	0.839	0.841	0.831	0.831	0.831
Sp140	0.346	0.625	0.624	0.624	0.604	0.603	0.604
Tbx1	0.118	0.188	0.189	0.189	0.188	0.188	0.189
Zbtb1	0.416	0.629	0.629	0.631	0.63	0.63	0.631
Zfp300	0.301	0.614	0.614	0.62	0.609	0.608	0.613
Zfp637	0.294	0.628	0.628	0.629	0.616	0.615	0.618
Zic5	0.438	0.456	0.458	0.458	0.47	0.471	0.47
Zkscan5	0.295	0.584	0.584	0.588	0.585	0.584	0.584
Zfp740	0.583	0.755	0.721	0.76	0.705	0.74	0.742
Zscan10	0.394	0.569	0.569	0.571	0.569	0.569	0.571
Zscan10	0.292	0.544	0.544	0.548	0.542	0.542	0.546
Average	0.515	0.603	0.603	0.607	0.62	0.621	0.624
Spearman correlations
TF	HMIK	LINEAR	LF + LINEAR	LF + SD + LINEAR	QN + LINEAR	LF + QN + LINEAR	LF + SD + QN + LINEAR
Cebpb	0.462	0.654	0.654	0.653	0.661	0.66	0.657
Egr2	0.482	0.74	0.736	0.738	0.735	0.734	0.735
Esr1	0.454	0.629	0.638	0.681	0.648	0.65	0.679
Foxj2	0.44	0.645	0.645	0.648	0.647	0.647	0.651
Foxo1	0.386	0.477	0.475	0.478	0.479	0.479	0.482
Foxo3	0.436	0.583	0.583	0.583	0.588	0.588	0.589
Foxo4	0.603	0.715	0.715	0.715	0.712	0.713	0.713
Foxp1	0.472	0.631	0.631	0.632	0.632	0.632	0.633
Foxp2	0.42	0.725	0.745	0.749	0.735	0.735	0.741
Gmeb2	0.764	0.848	0.852	0.85	0.861	0.861	0.857
Irf2	0.585	0.74	0.74	0.741	0.744	0.744	0.746
Junb	0.269	0.571	0.568	0.571	0.568	0.568	0.57
Mecp2	0.511	0.731	0.731	0.732	0.73	0.728	0.73
Nr2c1	0.28	0.455	0.484	0.485	0.474	0.477	0.477
Pou3f1	0.511	0.652	0.651	0.654	0.667	0.666	0.67
Sox14	0.475	0.706	0.706	0.709	0.705	0.704	0.709
Sp1	0.355	0.617	0.617	0.618	0.616	0.616	0.617
Tbx3	0.371	0.63	0.631	0.646	0.63	0.629	0.645
Tcf3	0.407	0.513	0.513	0.514	0.506	0.506	0.508
Zscan20	0.124	0.222	0.222	0.225	0.224	0.224	0.225
Ar	0.32	0.541	0.553	0.555	0.548	0.548	0.545
Dbp	0.38	0.666	0.666	0.667	0.668	0.667	0.667
Foxo6	0.492	0.644	0.644	0.645	0.647	0.648	0.648
Klf12	0.369	0.635	0.634	0.638	0.638	0.638	0.643
Klf8	0.446	0.703	0.707	0.708	0.711	0.706	0.707
Klf9	0.339	0.668	0.668	0.667	0.667	0.664	0.663
Mlx	0.325	0.496	0.5	0.501	0.504	0.503	0.499
Mzf1	0.219	0.253	0.253	0.255	0.253	0.253	0.257
Mzf1	0.307	0.479	0.481	0.481	0.482	0.483	0.484
Nfil3	0.426	0.648	0.648	0.649	0.648	0.648	0.647
Nr2f6	0.494	0.639	0.644	0.644	0.643	0.645	0.645
Nr4a2	0.458	0.731	0.734	0.741	0.728	0.727	0.742
Pou2f1	0.591	0.668	0.668	0.668	0.678	0.677	0.678
Mypop	0.473	0.612	0.612	0.613	0.624	0.625	0.625
Pou1f1	0.506	0.582	0.582	0.583	0.592	0.592	0.593
Prdm11	0.637	0.802	0.802	0.805	0.803	0.803	0.805
Rorb	0.513	0.654	0.657	0.658	0.651	0.652	0.652
Sox10	0.516	0.665	0.716	0.722	0.703	0.705	0.711
Sox3	0.508	0.7	0.7	0.701	0.699	0.699	0.7
Sox6	0.377	0.543	0.543	0.545	0.545	0.544	0.546
Srebf1	0.385	0.656	0.671	0.675	0.658	0.657	0.665
Tbx2	0.476	0.629	0.629	0.631	0.629	0.629	0.626
Tbx20	0.336	0.475	0.475	0.476	0.48	0.48	0.482
Tbx4	0.316	0.529	0.529	0.528	0.55	0.548	0.548
Tbx5	0.281	0.395	0.395	0.396	0.409	0.408	0.409
Tcfec	0.408	0.661	0.661	0.664	0.675	0.674	0.676
Xbp1	0.452	0.663	0.663	0.666	0.663	0.662	0.664
Zfp202	0.37	0.62	0.62	0.621	0.62	0.62	0.621
Zfp263	0.361	0.615	0.615	0.615	0.622	0.62	0.623
Zfp3	0.26	0.494	0.494	0.501	0.494	0.493	0.5
Zfx	0.511	0.776	0.776	0.777	0.776	0.776	0.777
Zkscan1	0.413	0.768	0.767	0.768	0.767	0.766	0.765
Zscan10	0.339	0.646	0.646	0.651	0.646	0.645	0.651
Ahctf1	0.408	0.549	0.553	0.56	0.555	0.555	0.563
Atf3	0.315	0.5	0.5	0.51	0.5	0.5	0.51
Atf4	0.246	0.537	0.538	0.541	0.533	0.532	0.531
Dnajc21	0.368	0.651	0.652	0.68	0.66	0.66	0.683
Dmrtc2	0.418	0.696	0.696	0.699	0.698	0.698	0.702
Egr3	0.503	0.677	0.679	0.682	0.679	0.679	0.68
Esrrb	0.297	0.61	0.615	0.62	0.599	0.606	0.604
Esrrg	0.466	0.602	0.603	0.604	0.588	0.59	0.59
Foxc2	0.449	0.638	0.638	0.637	0.638	0.638	0.638
Foxg1	0.489	0.659	0.658	0.661	0.66	0.66	0.662
Gata4	0.593	0.767	0.776	0.775	0.773	0.774	0.772
Mybl2	0.477	0.599	0.602	0.603	0.603	0.604	0.604
Nhlh2	0.206	0.534	0.536	0.537	0.524	0.522	0.521
Nkx2-9	0.682	0.854	0.854	0.851	0.853	0.85	0.852
Nr2e1	0.546	0.699	0.696	0.7	0.697	0.698	0.699
Nr2f1	0.666	0.763	0.764	0.764	0.765	0.762	0.762
Nr5a2	0.284	0.441	0.446	0.447	0.447	0.443	0.448
Pou1f1	0.605	0.748	0.748	0.75	0.761	0.759	0.762
Rarg	0.406	0.592	0.592	0.591	0.613	0.61	0.608
Rfx7	0.393	0.527	0.53	0.529	0.53	0.531	0.53
Rora	0.338	0.517	0.517	0.517	0.517	0.517	0.519
Sdccag8	0.561	0.729	0.729	0.728	0.731	0.73	0.731
Snai1	0.532	0.713	0.714	0.723	0.728	0.727	0.741
Sp140	0.355	0.628	0.627	0.626	0.625	0.623	0.616
Tbx1	0.295	0.466	0.469	0.47	0.469	0.468	0.47
Zbtb1	0.412	0.693	0.693	0.693	0.702	0.701	0.7
Zfp300	0.32	0.639	0.638	0.644	0.636	0.635	0.641
Zfp637	0.291	0.646	0.646	0.647	0.642	0.641	0.641
Zic5	0.3	0.44	0.441	0.442	0.444	0.444	0.445
Zkscan5	0.318	0.594	0.594	0.599	0.594	0.594	0.595
Zfp740	0.367	0.603	0.602	0.611	0.603	0.602	0.61
Zscan10	0.336	0.551	0.551	0.552	0.552	0.551	0.551
Zscan10	0.293	0.549	0.549	0.551	0.548	0.548	0.548
Average	0.418	0.618	0.62	0.623	0.622	0.621	0.624
