# Supplementary material for: A Linear Model for Transcription Factor Binding Affinity Prediction in Protein Binding Microarrays
Source: PLoS One. 2011 May 26;6(5):e20059. doi: 10.1371/journal.pone.0020059 (PMC3102690; doi:10.1371/journal.pone.0020059)
Supplement: Table S2 — Prediction accuracies for all 86 sample pairs (ME→HK). Legend: This table contains the full prediction accuracy assessments for all 86 PBM sample pairs and 7 different prediction models. Included among the 7 models are the highest median intensity K-mer (HMIK) predictor, and 6 versions of the linear prediction model with different preprocessing steps. (XLS) [file pone.0020059.s005.xls]

## Sheet: results
DREAM5: ME to HK prediction correlations
Pearson correlations										Abbreviations and terms
TF	HMIK	LINEAR	LF + LINEAR	LF + SD + LINEAR	QN + LINEAR	LF + QN + LINEAR	LF + SD + QN + LINEAR			TF	Transcription factor
Cebpb	0.596	0.514	0.515	0.516	0.491	0.491	0.494			HMIK	Highest median intensity K-mer predictor
Egr2	0.669	0.739	0.739	0.74	0.721	0.721	0.726			LF	Low intensity probe filtering
Esr1	0.449	0.584	0.584	0.587	0.614	0.614	0.607			SD	Spatial detrending
Foxj2	0.624	0.519	0.519	0.528	0.574	0.574	0.59			QN	Quantile normalization
Foxo1	0.692	0.626	0.627	0.645	0.635	0.635	0.615
Foxo3	0.538	0.7	0.699	0.704	0.723	0.723	0.727
Foxo4	0.768	0.736	0.736	0.739	0.77	0.759	0.773
Foxp1	0.619	0.58	0.581	0.585	0.557	0.557	0.55
Foxp2	0.54	0.347	0.347	0.352	0.376	0.376	0.385
Gmeb2	0.564	0.629	0.629	0.638	0.773	0.775	0.767
Irf2	0.61	0.677	0.677	0.674	0.64	0.64	0.638
Junb	0.297	0.647	0.651	0.662	0.65	0.65	0.66
Mecp2	0.544	0.793	0.793	0.799	0.795	0.795	0.801
Nr2c1	0.647	0.465	0.466	0.453	0.484	0.484	0.495
Pou3f1	0.434	0.464	0.464	0.466	0.459	0.459	0.463
Sox14	0.57	0.667	0.668	0.669	0.683	0.688	0.695
Sp1	0.465	0.62	0.62	0.627	0.634	0.634	0.641
Tbx3	0.402	0.472	0.481	0.483	0.467	0.476	0.478
Tcf3	0.549	0.51	0.51	0.51	0.467	0.467	0.467
Zscan20	0.217	0.379	0.378	0.397	0.376	0.376	0.388
Ar	0.269	0.414	0.409	0.412	0.41	0.415	0.418
Dbp	0.685	0.412	0.412	0.41	0.413	0.413	0.415
Foxo6	0.593	0.761	0.761	0.765	0.762	0.762	0.767
Klf12	0.407	0.366	0.367	0.379	0.397	0.385	0.388
Klf8	0.719	0.697	0.698	0.712	0.693	0.693	0.71
Klf9	0.673	0.518	0.52	0.512	0.615	0.616	0.629
Mlx	0.82	0.843	0.843	0.846	0.79	0.79	0.791
Mzf1	0.449	0.54	0.54	0.533	0.514	0.522	0.517
Mzf1	0.32	0.534	0.535	0.54	0.527	0.527	0.532
Nfil3	0.481	0.606	0.606	0.607	0.604	0.604	0.607
Nr2f6	0.774	0.693	0.693	0.695	0.631	0.619	0.633
Nr4a2	0.564	0.636	0.629	0.638	0.658	0.659	0.65
Pou2f1	0.597	0.621	0.622	0.626	0.576	0.576	0.576
Mypop	0.554	0.672	0.672	0.675	0.712	0.712	0.727
Pou1f1	0.585	0.635	0.635	0.646	0.612	0.612	0.616
Prdm11	0.808	0.761	0.761	0.765	0.813	0.814	0.82
Rorb	0.576	0.613	0.612	0.618	0.651	0.643	0.646
Sox10	0.511	0.55	0.551	0.554	0.559	0.559	0.563
Sox3	0.551	0.663	0.664	0.667	0.687	0.687	0.69
Sox6	0.531	0.555	0.555	0.56	0.54	0.54	0.551
Srebf1	0.54	0.515	0.516	0.518	0.523	0.534	0.54
Tbx2	0.677	0.773	0.773	0.775	0.758	0.758	0.762
Tbx20	0.606	0.504	0.535	0.542	0.41	0.432	0.44
Tbx4	0.687	0.529	0.53	0.532	0.564	0.564	0.572
Tbx5	0.692	0.524	0.525	0.522	0.541	0.541	0.559
Tcfec	0.724	0.567	0.567	0.571	0.573	0.574	0.586
Xbp1	0.603	0.651	0.653	0.657	0.679	0.679	0.685
Zfp202	0.713	0.743	0.743	0.745	0.75	0.75	0.757
Zfp263	0.646	0.5	0.5	0.499	0.507	0.482	0.52
Zfp3	0.254	0.415	0.417	0.432	0.416	0.416	0.431
Zfx	0.766	0.88	0.88	0.882	0.872	0.872	0.875
Zkscan1	0.306	0.511	0.511	0.512	0.514	0.514	0.516
Zscan10	0.328	0.557	0.557	0.557	0.56	0.56	0.559
Ahctf1	0.093	0.123	0.123	0.125	0.121	0.121	0.122
Atf3	0.445	0.554	0.554	0.559	0.559	0.559	0.561
Atf4	0.24	0.51	0.51	0.518	0.508	0.509	0.519
Dnajc21	0.203	0.29	0.291	0.291	0.293	0.29	0.293
Dmrtc2	0.34	0.582	0.582	0.585	0.575	0.575	0.577
Egr3	0.56	0.688	0.688	0.692	0.709	0.709	0.673
Esrrb	0.391	0.466	0.466	0.469	0.458	0.458	0.471
Esrrg	0.455	0.563	0.563	0.567	0.488	0.488	0.471
Foxc2	0.55	0.66	0.66	0.662	0.653	0.653	0.656
Foxg1	0.545	0.7	0.701	0.703	0.692	0.692	0.696
Gata4	0.674	0.679	0.679	0.676	0.702	0.702	0.709
Mybl2	0.716	0.743	0.743	0.743	0.719	0.719	0.722
Nhlh2	0.267	0.614	0.614	0.617	0.612	0.612	0.615
Nkx2-9	0.638	0.76	0.761	0.76	0.796	0.797	0.789
Nr2e1	0.726	0.744	0.745	0.751	0.737	0.737	0.744
Nr2f1	0.554	0.713	0.713	0.717	0.764	0.764	0.728
Nr5a2	0.55	0.664	0.667	0.675	0.662	0.662	0.671
Pou1f1	0.566	0.646	0.646	0.647	0.61	0.61	0.612
Rarg	0.796	0.749	0.742	0.745	0.732	0.732	0.744
Rfx7	0.504	0.556	0.546	0.548	0.523	0.523	0.517
Rora	0.623	0.716	0.716	0.719	0.72	0.72	0.724
Sdccag8	0.744	0.825	0.825	0.826	0.829	0.829	0.834
Snai1	0.437	0.446	0.446	0.448	0.428	0.428	0.432
Sp140	0.447	0.682	0.682	0.681	0.665	0.665	0.667
Tbx1	0.14	0.239	0.241	0.25	0.242	0.242	0.254
Zbtb1	0.433	0.455	0.455	0.456	0.43	0.421	0.432
Zfp300	0.315	0.61	0.611	0.618	0.609	0.61	0.616
Zfp637	0.335	0.745	0.746	0.746	0.741	0.741	0.741
Zic5	0.374	0.558	0.558	0.565	0.557	0.557	0.563
Zkscan5	0.315	0.528	0.528	0.535	0.528	0.528	0.534
Zfp740	0.678	0.68	0.68	0.673	0.62	0.595	0.629
Zscan10	0.341	0.489	0.489	0.494	0.51	0.51	0.508
Zscan10	0.31	0.594	0.594	0.602	0.587	0.587	0.594
Average	0.524	0.593	0.594	0.597	0.594	0.594	0.598
Spearman correlations
TF	HMIK	LINEAR	LF + LINEAR	LF + SD + LINEAR	QN + LINEAR	LF + QN + LINEAR	LF + SD + QN + LINEAR
Cebpb	0.58	0.77	0.77	0.772	0.771	0.771	0.773
Egr2	0.476	0.713	0.713	0.714	0.713	0.713	0.711
Esr1	0.255	0.377	0.377	0.377	0.381	0.381	0.384
Foxj2	0.542	0.695	0.696	0.703	0.7	0.7	0.706
Foxo1	0.487	0.687	0.687	0.716	0.684	0.684	0.722
Foxo3	0.475	0.715	0.715	0.725	0.733	0.732	0.74
Foxo4	0.629	0.8	0.8	0.801	0.82	0.814	0.823
Foxp1	0.485	0.706	0.706	0.715	0.711	0.711	0.724
Foxp2	0.386	0.608	0.608	0.611	0.61	0.61	0.612
Gmeb2	0.827	0.905	0.905	0.904	0.898	0.899	0.899
Irf2	0.583	0.726	0.726	0.725	0.735	0.735	0.739
Junb	0.312	0.665	0.671	0.682	0.668	0.668	0.679
Mecp2	0.573	0.811	0.811	0.818	0.811	0.811	0.817
Nr2c1	0.275	0.429	0.43	0.428	0.433	0.433	0.433
Pou3f1	0.598	0.678	0.679	0.68	0.678	0.678	0.68
Sox14	0.544	0.72	0.722	0.724	0.722	0.722	0.726
Sp1	0.38	0.631	0.631	0.637	0.627	0.627	0.634
Tbx3	0.291	0.444	0.447	0.45	0.445	0.448	0.451
Tcf3	0.324	0.477	0.477	0.479	0.507	0.507	0.525
Zscan20	0.172	0.389	0.389	0.416	0.388	0.388	0.418
Ar	0.293	0.496	0.492	0.494	0.491	0.495	0.497
Dbp	0.443	0.714	0.714	0.712	0.716	0.716	0.713
Foxo6	0.52	0.772	0.771	0.777	0.775	0.775	0.782
Klf12	0.297	0.469	0.47	0.475	0.475	0.471	0.473
Klf8	0.507	0.702	0.702	0.707	0.701	0.701	0.707
Klf9	0.431	0.64	0.64	0.64	0.65	0.65	0.651
Mlx	0.483	0.686	0.686	0.697	0.687	0.687	0.7
Mzf1	0.206	0.309	0.31	0.352	0.319	0.315	0.363
Mzf1	0.316	0.571	0.571	0.587	0.57	0.57	0.584
Nfil3	0.472	0.673	0.674	0.674	0.673	0.673	0.674
Nr2f6	0.378	0.547	0.547	0.549	0.577	0.57	0.582
Nr4a2	0.412	0.6	0.596	0.6	0.604	0.604	0.6
Pou2f1	0.671	0.751	0.751	0.759	0.75	0.751	0.759
Mypop	0.428	0.729	0.729	0.732	0.729	0.729	0.739
Pou1f1	0.67	0.759	0.759	0.776	0.758	0.758	0.774
Prdm11	0.665	0.838	0.838	0.837	0.836	0.836	0.835
Rorb	0.367	0.565	0.564	0.572	0.584	0.577	0.584
Sox10	0.458	0.596	0.597	0.6	0.598	0.598	0.601
Sox3	0.585	0.759	0.76	0.763	0.761	0.761	0.764
Sox6	0.451	0.653	0.653	0.663	0.655	0.655	0.663
Srebf1	0.437	0.587	0.587	0.589	0.588	0.592	0.594
Tbx2	0.483	0.702	0.703	0.705	0.707	0.707	0.71
Tbx20	0.368	0.537	0.538	0.549	0.557	0.558	0.568
Tbx4	0.472	0.659	0.66	0.659	0.667	0.667	0.666
Tbx5	0.411	0.465	0.466	0.469	0.48	0.48	0.487
Tcfec	0.435	0.637	0.637	0.638	0.637	0.637	0.639
Xbp1	0.495	0.701	0.701	0.702	0.702	0.702	0.703
Zfp202	0.501	0.643	0.643	0.643	0.645	0.645	0.646
Zfp263	0.363	0.582	0.582	0.584	0.584	0.583	0.587
Zfp3	0.324	0.581	0.586	0.599	0.581	0.582	0.599
Zfx	0.521	0.778	0.778	0.781	0.778	0.778	0.78
Zkscan1	0.429	0.77	0.77	0.773	0.769	0.769	0.772
Zscan10	0.315	0.588	0.587	0.588	0.587	0.587	0.587
Ahctf1	0.434	0.58	0.58	0.591	0.579	0.579	0.59
Atf3	0.327	0.544	0.544	0.549	0.544	0.544	0.549
Atf4	0.292	0.601	0.601	0.61	0.598	0.6	0.609
Dnajc21	0.254	0.456	0.456	0.456	0.458	0.456	0.457
Dmrtc2	0.448	0.725	0.725	0.729	0.723	0.723	0.725
Egr3	0.429	0.671	0.671	0.675	0.67	0.67	0.669
Esrrb	0.3	0.521	0.521	0.523	0.519	0.518	0.521
Esrrg	0.302	0.476	0.475	0.474	0.512	0.512	0.512
Foxc2	0.519	0.786	0.786	0.791	0.789	0.788	0.794
Foxg1	0.499	0.714	0.714	0.719	0.721	0.721	0.724
Gata4	0.594	0.719	0.719	0.718	0.72	0.72	0.721
Mybl2	0.56	0.726	0.726	0.729	0.739	0.739	0.742
Nhlh2	0.266	0.639	0.639	0.642	0.64	0.64	0.644
Nkx2-9	0.637	0.82	0.82	0.82	0.823	0.824	0.822
Nr2e1	0.636	0.735	0.736	0.74	0.737	0.737	0.741
Nr2f1	0.677	0.789	0.789	0.791	0.789	0.789	0.789
Nr5a2	0.329	0.63	0.633	0.654	0.639	0.639	0.662
Pou1f1	0.66	0.75	0.75	0.75	0.749	0.75	0.75
Rarg	0.541	0.708	0.707	0.709	0.71	0.711	0.716
Rfx7	0.406	0.604	0.607	0.608	0.629	0.629	0.63
Rora	0.387	0.657	0.656	0.662	0.659	0.659	0.665
Sdccag8	0.681	0.802	0.802	0.802	0.806	0.806	0.807
Snai1	0.509	0.615	0.616	0.616	0.615	0.615	0.616
Sp140	0.486	0.71	0.71	0.709	0.717	0.717	0.714
Tbx1	0.39	0.643	0.654	0.673	0.652	0.652	0.682
Zbtb1	0.416	0.66	0.66	0.661	0.66	0.658	0.66
Zfp300	0.353	0.653	0.655	0.662	0.652	0.652	0.659
Zfp637	0.338	0.766	0.766	0.766	0.761	0.761	0.76
Zic5	0.257	0.458	0.459	0.469	0.467	0.467	0.479
Zkscan5	0.334	0.574	0.574	0.582	0.572	0.572	0.58
Zfp740	0.352	0.541	0.541	0.541	0.542	0.543	0.542
Zscan10	0.36	0.561	0.561	0.568	0.56	0.56	0.567
Zscan10	0.327	0.635	0.634	0.645	0.629	0.629	0.641
Average	0.443	0.645	0.645	0.651	0.649	0.649	0.655
