# Supplementary material for: A Linear Model for Transcription Factor Binding Affinity Prediction in Protein Binding Microarrays
Source: PLoS One. 2011 May 26;6(5):e20059. doi: 10.1371/journal.pone.0020059 (PMC3102690; doi:10.1371/journal.pone.0020059)
Supplement: Table S3 — Top 20 highest affinity K-mers for all 86 HK array samples. Legend: This table lists the top 20 highest affinity K-mers for each of the 86 HK array samples. The K-mers were learned using the linear model with low intensity probe filtering, spatial detrending and quantile normalization enabled. (XLS) [file pone.0020059.s006.xls]

## Sheet: top_kmers
TF	Top 20 K-mers (sorted in descending order of affinity, HK array)
Cebpb	ATTGC	GCAAT	TTGC	TTGCA	GCAA	CGCAA	TGCAA	ATTTC	GATTGC	TTGCG	GTAAT	GTAA	ATTAC	ATTGCA	TGCAAT	GCAATA	TTAC	GAAATC	ATTGCG	CGCAAT
Egr2	CCCAC	CCCCC	GTGGG	GCCCCC	CCCCCG	GCCCAC	CCCCGC	CCCACG	CCACGC	GTGGGC	CCACG	CGTGGG	CCCCCTC	CGCCCCC	CCTACG	GCGTGG	GCCTAC	CACCCCC	CGTGG	CCCCCGC
Esr1	GGTCA	TGACC	AGGTCA	TGACCC	TGACCT	GGGTCA	GTCA	ATGACC	GTGACC	AGGTC	GACCT	GGTCAC	TGAC	TGACCCC	GGTCAT	TTGACC	GGTCAA	GGGTC	GTGACCC	GAGGTCA
Foxj2	TAAACA	TGTTT	AAACA	TGTTTA	TAAATA	TGTTTAC	GTAAAC	TTGTTT	GTAAACA	ACAACA	AAACAA	CAACA	AACAA	TTTGTT	AACA	TAAAC	GTAAATA	ATAACA	TGTTG	TTGTTG
Foxo1	TGTTTA	TAAACA	TGTTT	GTAAAC	GTAAACA	TGTTTAC	AAACA	ATAACA	GTCAACA	TCAACA	GTTTAC	TAAATA	TTGTTT	AAAACA	GTAAATA	ACAACA	CAACA	AAACAA	TGTTGT	GTTGTT
Foxo3	TGTTTA	TAAACA	TGTTTAC	GTAAACA	TGTTT	GTCAACA	TCAACA	ATAAACA	AAACA	GTAAAC	ATAACA	TAAATA	GTAAATA	TTGTTT	GTTTAC	ACAACA	GTTGTT	TGTTTAT	AAACAA	TGTTGA
Foxo4	TGTTT	TGTTTA	AAACA	TGTTTAC	TCAACA	GTAAAC	ATAACA	AAAACA	GTCAACA	CAACA	GTTTAC	TGTTG	TAAATA	TAAACA	TTGTTT	GTTGTT	GTAAATA	ACAACA	TGTTGA	TGTTGT
Foxp1	TAAACA	GTAAACA	TGTTTA	GTAAAC	TGTTTAC	TAAATA	ACAACA	GTAAATA	GTCAACA	AAACAA	TGTTT	AAACA	GTTTAC	ATAAACA	TCAACA	CAACA	TTGTTT	GTAAA	TGTTG	GTACACA
Foxp2	TAAACA	GTAAACA	TGTTTA	GTAAATA	TGTTTAC	GTAAAC	TAAATA	ACAACA	ATAAACA	GTCAACA	AAACAA	TCAACA	TGTTT	AAACA	GTACACA	TAAACAA	TAAATAA	TTGTTT	GTATAC	TTGTTTA
Gmeb2	ACGT	TACG	CGTA	ACGC	GCGT	GACG	TACGT	ACGTA	CGTC	ACGCA	CGCA	TGCG	GACGT	TGCGT	TTACG	CGTAA	GCGC	ACGTC	TGACG	TACGC
Irf2	TTTCG	GTTTC	ACTTTC	TTTC	GTTTCG	CTTTC	CTTT	CTTTCG	AGTTTC	CGAAA	ACTTT	TTTCGA	CACTTT	TTTCA	GGTTTC	CGTTTT	GTTT	TTTT	GAAAG	TCGGTT
Junb	TGAGTCA	TGACTCA	CTCA	TGACTC	GAGTCA	GGGG	GGCGGG	GGGCGG	GACTCA	ATTTCC	GGTGGG	AACCTGT	TGAGTC	ACCCTG	GTTTT	TGACTCAT	TTAA	ATTTCCT	TCACA	TTAC
Mecp2	GTGAC	GGTGT	GTGTGT	GTGTA	ACAC	AGTGT	TTACAC	GTCAC	GTGTAA	GTCACC	TAATT	GGTGTG	AGTGTG	TGTGTT	GGTG	CACA	CGTGTG	TTGTG	ATGTGT	AATTA
Nr2c1	AGGTCA	TGACCC	GGTCA	GGGTCA	TGACCCC	TGACCT	TGACC	GAGGTCA	TGACCTC	AGGGTCA	GACCCC	AGGTC	GACCTT	TGACCTT	AGGTCAC	AAGGTCA	GTGACCC	TGACCCCT	TTGACC	GAGGTC
Pou3f1	ATTA	AATTA	TAAT	TAATT	TAATTA	TGCATA	GCATAA	GCATA	ATAAT	ATTAA	ATTAT	TCATTA	CATTA	TTAAT	TAATGA	TTAA	TGAATA	TGCAT	TGAAT	TCATT
Sox14	ACAAT	AACAAT	CATTGT	TATTGT	ATTGTC	ATTAT	TTGTTC	TTGTTT	ATTGTG	ATTGTTC	CAAT	ACAATG	CATTG	CAATTG	ATTGTTT	AACAA	ATTCA	ATTGTA	TATTG	ACAA
Sp1	CCGCCCC	ACGCCC	CCGCCC	ACGCCCC	CGCCCCC	CGCCCA	CGCCCC	TGGGCG	CACGCCC	CCGCCCCC	CCCGCCC	CCTCCC	GGGCGG	CCGCCCA	ACGCCCCC	GGGG	TGGGCGT	CGCCCAC	CCCGCCCC	CACGCCCC
Tbx3	AGGTGT	GGTGT	ACACCT	TCACAC	AGGTG	GTGTTA	CACCTT	CACCT	ACAC	TTCACAC	TTCACA	ACACC	GGTGTGA	GACCTG	AACCTGT	CACCTA	GACACC	AACACC	TGACAC	CACCTC
Tcf3	CAGGTG	CACCTG	CAGCTG	CACGTG	GCACCTG	CAGGT	AGGTG	CATCTG	ACCTG	CAGATG	ACACCTG	CACCT	CACCTGC	CCAGGTG	CAGGTGT	CACGT	CAGGTGC	ACAGGTG	GCAGGTG	ACGTG
Zscan20	TGTAGAC	TAGGGT	CTTA	AGGGT	CCTA	GTGTAGAC	TGTAGA	GTCTACA	CTTT	GTAGAC	CTCA	CTAG	ACCCTA	CTGTT	CTTG	GACCCT	CCAA	CCGCGG	GTCTACAC	TCTA
Ar	GGAACA	GGTACA	CTCA	GGAACAT	GGTACAT	AGGAACA	GGGACA	GAACAT	AGGTACA	TGTTCC	TGTTC	GGTACAC	CTGTTA	GCCGGC	CGGTACA	GCGAGC	TCTG	GGAACAC	CTCG	CTTA
Dbp	TTACGT	ACGTAA	CGTAA	TTACG	CGTAAT	TTATGT	TTACGTA	GTTATG	TTATG	ACATAA	ATTACG	GTTACG	GTAA	CTGTTA	ATTACGT	TTACAT	ATGTAA	GTAAT	TACGTAA	CATAA
Foxo6	TGTTTA	TAAACA	TGTTT	TGTTTAC	GTAAACA	TCAACA	GTCAACA	TTGTTT	GTAAAC	GTTTAC	TGTTGT	ATAAACA	GTTGTT	AAACA	TGTTGA	ATAACA	TGTTG	TGTTTAT	GTTATT	TGTTGAC
Klf12	CGCCC	GGGCG	ACGCCC	ACGCC	CCGCCC	CACCC	GGGTG	CGCC	GGGCGT	CGCCCA	ACACCC	CCGCC	GGCG	TGGGCG	CGCCCC	GGGCGG	CCACCC	GGCGT	GCCCA	CACACC
Klf8	CGCCC	GGGCG	ACGCCC	CCGCCC	CACACC	ACACCC	CCACCC	CCTCCC	GGGCGT	CACCC	ACGCC	CACACCC	GGTGTG	GGGTG	GGGCGG	CCCACC	TGGGCG	CACGCC	CCCCACC	GGGTGT
Klf9	CCGTT	CCGTTA	CCGCTA	AACGG	TAACGG	CGTTA	CGCTA	TAGCGG	AGCGG	TAACG	ACCGTT	CTGTTA	ACCGCT	CGTT	TAGCG	CAGTTA	CGTTAT	CCGCTT	AACGGT	CCGT
Mlx	CACGTG	CACATG	CATGTG	CCCGTG	CACGT	CACG	ACGTG	CTCGTG	CGTG	CACGAG	CATG	CGCGTG	CACGCG	CAGGTG	CACGGG	CCCCGTG	TCACG	CCACGTG	CACGTGC	CCACGT
Mzf1	ATCCCC	GATCCCC	AATCCCC	TCCCC	ATCCC	GGGGA	TCCCCCC	GATCCC	TCCCCA	GGGG	AATCCC	ATCCCCA	ATCCCCC	TCCCCC	ATTCCCC	GCTCCCC	TCCCCTT	ATTCCC	ACTCCCC	AAATCCCC
Mzf1	ATCCCC	GATCCCC	AATCCCC	TCCCC	ATCCC	TCCCCA	GGGG	GATCCC	TCCCCC	ATCCCCA	TCCCCCC	AATCCC	GGGGA	ATTCCC	ATCCCCC	TCCCCTT	GCTCCCC	ATTCCCC	ACTCCCC	CTCCCC
Nfil3	GTAAT	GTAATA	GTAA	ATTAC	CATAA	ATAAT	GTTATG	CGTAA	TAATA	ATTAT	TAAT	CATAAT	CGTAAT	TTATG	ATTA	ATAATA	TTACGT	TGTTAC	TTAC	ATAA
Nr2f6	AGGTCA	GGTCA	TGACCC	GGGTCA	TGACC	TGACCT	AGGTC	GACCCC	TGACCCC	GACCT	GACCTT	GTCA	GAGGTCA	AAGGTC	GACCC	AGGTTA	AGGGCA	GAGGTC	GGGTC	TTGACC
Nr4a2	AGGTCA	TGACCT	AAAGGT	GGTCA	AAAGG	ACCTTT	GACCTT	TGACCCC	TGACC	AGGTC	AAGGTC	AATGTC	GACCT	GACATT	TGACCC	ACCTT	AAAGGTC	AAGGT	AGGGCA	TGACCCCT
Pou2f1	ATTA	TAAT	AATTA	TGCATA	TAATT	TAATTA	GCATA	TGAATA	TAATGA	TCATTA	TTAA	TGCAT	TATGCA	TCATT	TGAAT	ATAAT	GAATA	TTAAT	ATTAA	CTCATT
Mypop	TAGCGC	TGCGC	TTGCGC	TTGCG	TAGCG	GCGCAA	TTAGCG	TAGCGCC	GCGC	TTTGCG	TGCGCC	GCGCTA	CGCAA	AGCGC	CGCTA	TGCG	CGCTAA	GCGCA	GGCGCA	GCGCT
Pou1f1	ATTA	TAAT	AATTA	TAATTA	TGAATA	TGAAT	TAATT	GCATA	TGCATA	TTAA	TCATTA	GAATA	ATGAAT	TAATGA	TATTCA	TTAAT	TGATTA	TCATT	AATGAG	ATTAA
Prdm11	TGCG	TTGCG	TGCGG	CCGCA	CGCA	TAGCG	CGCTA	CGCAA	TTTGCG	CCGCTA	TTAGCG	TTGCGG	ATTGCG	TCCGCA	TAGCGG	GCGG	TTGC	ATTGC	AGCGG	CCGCAA
Rorb	GGTCA	AGGTCA	TGACCC	TGACC	GGGTCA	TGACCT	AGGTC	GACCT	GGGTC	TGACCCC	GTCA	AGGGCA	GTGACC	AGGTCG	AGGTCAC	GACCC	GGTCAC	GAGGTCA	AGGCCA	GGTCAA
Sox10	CATTGT	ATTCA	ATTCAT	TATTGT	ATTAAT	AACAAT	TTGTTC	ATTGTC	TTGTTT	ATTGTTC	ACAAT	ATTGTTT	CATTGTT	ATTGAT	CATTG	TATTG	ATTGTG	ATTGA	CAATTG	TATTGTT
Sox3	ACAAT	AACAAT	CATTGT	ATTCA	TATTGT	ATTGTC	CATTG	ATTGTG	TTGTTC	ATTAT	CAAT	ATTGTTC	CAATTG	TTGTTT	ACAATG	ATTAAT	ATTGTTT	TATTG	ATTGA	ATTGTA
Sox6	CATTGT	TATTGT	ATTGTC	ATTGTTC	AACAAT	TTGTTC	TTGTTT	ATTGTTT	CATTGTT	TATTGTT	TATTG	TAATTGT	CAATTGT	ATTGTG	ACAAT	CATTG	CAATTG	TGTTT	TAATTG	ATTAT
Srebf1	CACGTG	TCACG	CGCGTG	CACGCG	GCGTGA	CGCGCG	TCACGTG	ATCA	CACCCCA	TCACGC	CGTGA	CATCCG	CACGT	CACCTGA	CGCGTGA	CGTGAT	GCGTG	TCACGT	ATCAC	GGGTGG
Tbx2	AGGTGT	GGTGT	AGGTG	ACACCT	TCACAC	CACCT	TTCACA	ACACC	GACACCT	GACACC	ACAC	TCACA	GTGTT	GTGTTA	TTCACAC	TGACAC	GGTGTGA	GTGTCA	GGTGTG	TAACAC
Tbx20	TCACAC	GTGTTA	AGGTGT	GGTGT	TTCACA	TAACAC	GGTGTGA	TTCACAC	GTGTCA	TCACACC	ACACCT	TAACACC	AGGTG	TCACA	TGACAC	GTGCGA	TGACACC	GTGAGA	AGTGTGA	TGTTAA
Tbx4	AGGTG	CACCT	AGGTGT	ACACCT	GGTGT	ACACC	TCACAC	ACAC	TAACAC	GGTGTG	CACCTC	GACACC	GACACCT	GTGTTA	TCACACC	AAGTGT	CACCTT	TCACA	AAGGTG	TCGCAC
Tbx5	CACCT	ACACCT	AGGTGT	AGGTG	GGTGT	ACACC	ACAC	TCACAC	GACACC	GACACCT	TAACAC	GTGTT	GTGTTA	CACCTC	AACAC	TCACA	AACACC	AAGTGT	AACACCT	ACGCCT
Tcfec	CACGTG	CTCGTG	CACGAG	CCCGTG	CACATG	CATGTG	CGCGTG	CACGCG	CTCGAG	CACGGG	CCACGTG	CACGTGC	CGTGAC	GTCACG	GCACGTG	TCACGTG	CCCCGTG	CACGTGG	CCTCGTG	CTCGTGA
Xbp1	TGACG	ACGT	CGTCA	CCACGT	ATGACG	CACGT	ACGTGT	CGTCAT	ACACGT	ACGTG	ACACG	TACGT	CGTGT	TGACGT	GTCAT	ACGTGG	ATGAC	CCACG	GTCA	GCCACG
Zfp202	CCCCCC	CCCCC	CCCCCCC	TGGCCC	CCCCCA	TGCCCC	CCCCCCT	GCCCC	GCCCCC	TCCCCC	ACCCCCC	CCCCCCA	TCCCCCC	GCCCCCC	GGCCC	CCCCCCCT	GGGG	GGGAC	CCCCCCG	CTCCCC
Zfp263	GTGCTC	GAGCAC	GTGCTCC	TCCTCC	GTCCTC	GGAGCAC	GTCCTCC	GGAGGA	TCCTCCC	TGCTC	TGCTCC	TGATC	GAGCACC	GATC	GGTGCTC	GGAGCA	TCCTC	TGATCC	TCATCC	GAGGAC
Zfp3	CGAACTC	GAACTC	GTAC	GGTGGG	CGAACT	GGCGGG	GGGCGG	CTCGTAT	GAGCTC	CGAAC	GGGCGGG	GGGG	GGGTGG	ATGACC	CGCAC	CTCGTA	GGGTGGG	GTGTGT	GCGAAC	GTGGG
Zfx	GGCC	AGGCC	GGCCT	GGGCC	GGCCC	TAGGCC	GGGCCC	TGGGCC	AAGGCC	AGGCCT	AGGGCC	AGGC	GGCCTA	TAGGC	AGGCCC	AGGCCG	GGCCTT	GAGCCT	GGCCCT	AGGCCA
Zkscan1	AGTAGG	TAGTAGG	CCTACTA	GCACAT	CTACTA	TAGTAG	CCTACT	GCACA	CGTAGT	CATAGT	GTGC	CACACA	TGCAC	GCACCG	GTGTGT	GCAC	GTGCAC	AGTGTG	GCGCGC	TGCGCA
Zscan10	GCACTC	ACTTCC	CACTCCC	GCACTT	GGGG	GGTGGG	CACTTCC	ACTCTC	CACTCAC	ACTCAC	CTCA	GCACT	CACTCCCC	GCACTCCC	CACTTAC	CACTCTC	TGCACT	GGCGGG	GTGGG	GGGCGG
Ahctf1	TTTTTT	ATTT	TTTTT	ATTTT	GTTT	TTTT	ATTA	TTATT	ATTAT	GTAA	GTTG	ATTTTT	TATTT	TATTTT	GTTC	ATAA	GTTAA	GTTTT	GTCT	GTAT
Atf3	GATGAC	GTCATC	GTCAT	ATGACG	CGTCAT	ATGAC	GATGACG	CGTCA	TGACGT	GATGA	CGTCATC	GTCA	TGACG	ACGTCA	GTCATCA	TGATGAC	TCATC	TCATCA	GGTGAC	GTCACC
Atf4	TGACGT	ACGTCA	CGTCA	TCTG	CGTCAT	CTCCTG	TTTT	ATGACG	TTAA	GGGCGG	TCTA	CTTA	TGACG	TGACGTCA	GGCGGG	ATTA	ACGTCAT	TGTTT	GGTGGG	TATA
Dnajc21	ACCTTC	CACCCCC	CACCCC	CCACCA	ACCTCC	ACCTTCC	CCCACCA	ACCCC	ACCCTC	ACCCCC	ATCTCC	ATCTCCT	ACCTT	AACCCC	ACCTC	AACCTC	GACCCT	ACACCCC	CCCCACCA	ACCCCCA
Dmrtc2	ATACAT	ATAA	GTAA	ACTT	CTAG	CTTA	TCTG	ACTA	ACAA	TTGTTG	TTTA	TGTTT	TTAA	ATACA	ACTG	TTTT	ACTGT	ATCA	TCTA	TTATA
Egr3	CCCAC	CCCCC	GCCCCC	GTGGG	CCCCCG	GCCCAC	CCCACG	CGCCCCC	CCCCGC	CCACGC	GTGGGC	CCCCCGC	CCACG	CGTGGG	GCGTGG	CCCCGCA	CCTACG	GCCTAC	CCCCCTC	CGCCCC
Esrrb	AAGGTCA	AGGTCA	TGACCTT	AAGGTC	GACCTT	CAAGGTCA	GACCTTG	TGACCTTG	AAGGTCAC	GCGAGC	CAAGGT	TGACCT	AGGTCAC	ATGACCTT	AGGTCAA	CCGCGG	AAGGTCAT	GAAGGTCA	GGTCA	GTCGAC
Esrrg	AGGTCA	GGTCA	GACCTT	AGGTC	CAAGG	AAGGTC	CAAGGT	AAGGT	AAGGAC	TGACCT	AGGGCA	AGGTCG	AGGTTA	AGGACA	TGACCTT	TGACC	AAGGTCA	AAGGGCA	GCCCTT	GAGGTCA
Foxc2	TGTTTA	TAAACA	TGTTTAC	TTGTTT	GTAAACA	TATTTA	TGTTT	AAACAA	GTTTA	TAAATA	TCAACA	ATAAACA	TGTTTAT	AAACA	GTCAACA	TGTTGA	TTATT	ATAACA	GTAAAC	TATTTAC
Foxg1	TGTTTA	TGTTT	TAAACA	TGTTTAC	TTGTTT	TATTTA	TGTTG	GTAAACA	TTTGTT	CCCTACA	TGTTGT	TTGTTG	GTTTA	TGTTTAT	TATTTAC	CCTACA	TTGTTTA	AAACA	TAAATA	TGTTGA
Gata4	GATAA	GATA	GATAAG	GATTA	CTTATC	AGATA	TTATCT	TATCT	TGATA	TTATCA	TTATCG	AGATAA	TATCA	TGATAA	AGATTA	TATCG	AGAT	TGAT	TGATTA	CGATA
Mybl2	AACGG	CCGTT	AACCG	TAACG	AACG	AACGGT	TAACGG	CGTT	CGGTT	CGTTA	ACCGTT	CCGTTA	AACTG	ACCGGT	TAAC	CAACGG	GCCGTT	CGGTTA	TAACCG	CAGTT
Nhlh2	CAGCTG	GCAGCTG	CAGCTGC	GGTGGG	GCAGCT	GCAGCTGC	GGGG	TCTG	CATATG	CGCAGCTG	CAGCTGT	CTTA	CATCTG	CTCA	AAACCTG	CTTG	GGCGGG	CACA	CTCCCC	GTGGG
Nkx2-9	AAGTG	CACTT	TAAGTG	GAGTG	AAGTGG	GTACTT	AAGTAC	TCAAG	TGAGTG	GTACT	AAGT	GAGTAC	TAAGT	AAGTGC	AGTAC	CACTTA	TCAAGT	ACTT	CCACTT	CTTGA
Nr2e1	GTCA	AGTCA	TGACT	TGAC	GAGTCA	GTCAA	AGGTCA	TGACTT	TTGAC	AAGCCA	AAGTC	TGACTC	AAGTCG	AAGTTA	AGTTA	AGATCA	GAATCA	GGTCA	GACTT	ATGTCA
Nr2f1	GGTCA	TGACC	AGGTCA	TGACCC	AGGTC	GGGTCA	GACCT	GACCC	TGACCT	GACCCC	GTCA	GACC	GGTC	GGGTC	GACCTT	AGGGCA	AGGTTA	AGGT	GACCTC	TGAC
Nr5a2	AGGTCA	AAGGTC	GACCTT	AAGGTCA	TGACCTT	AAGGCC	TCAAGG	AAGGAC	GTTT	GTCCTT	AAGGTCG	GAGGTCA	AAGGCCA	TGACCTC	GGTCA	GGCCTT	AGGTCAC	AGGTC	CAAGGTC	CAAGG
Pou1f1	AATTA	TAATTA	ATTA	TAAT	TAATT	TCATTA	TAATGA	TTAA	AATGAG	TTAAT	TGAATA	TAATCA	AATGA	TGATTA	TCATT	TGAAT	TGCATA	ATTAA	CTCATT	ATAAT
Rarg	GGTCA	TGACC	AGGTCA	AGTTCA	TGACCC	GGGTCA	GTTCA	AGGTC	TGACCT	AGGGCA	GGGCA	TGAACT	GTCA	GGTC	GGCCA	GGACA	GGTTA	AGGTTA	CGGTCA	AGTTC
Rfx7	GCAAC	GTTGC	GTTAC	GTTGCT	GGCAAC	GGTAAC	TAGCAAC	AGCAAC	GTAAC	GTTG	GTTGCTA	GTTACC	TGGCAAC	GCAACG	GGATAC	CGTTGC	GCAACC	GGTTAC	TAGTAAC	GGTTGC
Rora	AGGTCA	TGACCC	GGTCA	TGACC	GGGTCA	TGACCT	AGGTC	TGACCCC	GACCT	AGGTCAC	GTGACC	GGGTC	GAGGTCA	GTGACCC	TTGACC	TGGGTCA	GTCA	GGTCAC	GGTCAA	TTGACCC
Sdccag8	ATTT	ATTAT	AATTT	TTTTTT	TTTTT	ATTTT	TTATT	ATATT	ATTAAT	AATTA	TATTT	TAATT	ATATAT	AATATT	ATTA	AAAAT	TATT	ATTAA	AATAT	AAAAA
Snai1	TGACA	TGTCA	TGACAG	CTGTC	GACAG	GACA	CTGTCA	GTCA	TGAC	TGTC	TTGACA	TGACGT	GACAGC	GACGT	ATGACA	CCTGTC	GCTGTC	ACGTCA	TGACG	TGTCAT
Sp140	CACG	TACG	TCGT	GCCGGC	ACGA	CCGCGG	TTCCG	TTCG	TCCGGA	GTCG	TTACCG	TTACG	TCCGG	CGTA	TCACG	TTTCG	TGTCG	CTCGAG	TACGTA	CCGT
Tbx1	TCACAC	CTCA	TTCACAC	TCACACC	CTTT	TTCACA	TTTT	TCTT	TTTTT	CTTA	TCACACCT	TAACACC	TCACA	TTTTTT	TTCACACC	TAACAC	GGTGTGA	CTCG	GTGTTA	TTGTTT
Zbtb1	CCCGCA	CCGCA	CACGCA	CCCCGCA	TGCGGG	CCGCAA	TGCGTG	ACCGCA	CCCGCAA	TCCCGCA	TCACGCA	GCGGG	CCCGC	CCCGCAC	TCACGC	CCCGCAT	TGCGG	TGCGGT	CTCA	CACCGCA
Zfp300	TCGGGCA	CGGGCA	CCGAGG	TGTTT	TGTGTT	CTTT	TGCCCG	TCGTGCA	TCGTGC	TCTG	ATTTCC	TGCCCGA	CTCG	TCGGGCAT	TCGGGC	TTGTTT	GCCCGA	TTTGTT	GGTGGG	CTAG
Zfp637	ATATAT	TATAT	TATATA	ATATATA	TTTATA	TTTATAC	CTTA	TCGA	TCTA	GGGG	CTTT	TATATAC	TCTAGA	TGTTT	TTGTTT	TATAC	CTTTA	GGTGGG	CGTTAT	GCTA
Zic5	CCCCCC	ACCCCCC	GCCCCCC	ACCCCC	CCCCCCC	CCCCCCT	GACCCCC	CCCCCCTG	GGCGCC	CCCCCTG	GGGG	CTCCCC	ACCCC	GACCCCCT	CCCGCTG	CGCCCC	GCCCCC	GGGTGG	ACCCCCT	GACGTC
Zkscan5	TCACCTC	GACGGC	TCACCTCC	CACCTC	TCACCT	CACCTCC	TGACGGC	TCAACTCC	TCAACTC	GCGAGC	GGAGGTGA	GAGGTG	TCTACT	TCACTTC	ACTTCC	AGGTGA	TTTGTT	TCAACT	TTTGT	TCACTTCC
Zfp740	CCCCCC	CCCCCCC	CCCCCA	CCCCCCA	CCCCCCCT	CCCCCCCC	CACCCCC	ACCCCC	CCCCCAC	ACCCCCC	GCCCCCCC	GCCCCCC	CCCCC	CCCCCTC	CACCCC	CCCCCCG	ACCCCCCC	CCCCCCCA	TCCCCCC	TCCCCCCC
Zscan10	TCCCC	ATTCCCC	TCCCCC	ACTCCCC	AGTCCCC	ATTCCC	TCCCTA	AGTCCC	ACTCCC	TCCCTC	ATTCCCCC	TTCCCCC	GGGG	AATCCCC	CTCCCC	GTGGG	AATCCC	TCCCCTT	GGGGA	TAGGGA
Zscan10	GGGG	CTCCCC	TCCCCC	ACTCCCC	GGTGGG	ATTCCCC	ATTCCCCC	GGGGA	ATTCCC	TTCCCCC	GGCGGG	TCCCC	GTGGG	GGGCGG	GGGCGGG	GGGGC	ACTCCC	GGTGG	GGGAGG	AGGGG
