# Supplementary material for: A Linear Model for Transcription Factor Binding Affinity Prediction in Protein Binding Microarrays
Source: PLoS One. 2011 May 26;6(5):e20059. doi: 10.1371/journal.pone.0020059 (PMC3102690; doi:10.1371/journal.pone.0020059)
Supplement: Table S5 — Comparison between strand specific and non-specific models. Legend: This table lists the prediction accuracies for both the strand specific and non-specific models, for all 86 paired PBM samples. The predictions were made in the HK→ME direction. (XLS) [file pone.0020059.s008.xls]

## Sheet: sign
DREAM5: Comparison between strand specific and non-specific models (HK -> ME)
Pearson correlations					Spearman correlations
TF	Specific	Non-specific			TF	Specific	Non-specific
Cebpb	0.524	0.471			Cebpb	0.657	0.613
Egr2	0.798	0.729			Egr2	0.735	0.542
Esr1	0.746	0.709			Esr1	0.679	0.602
Foxj2	0.62	0.571			Foxj2	0.651	0.576
Foxo1	0.619	0.552			Foxo1	0.482	0.479
Foxo3	0.574	0.455			Foxo3	0.589	0.53
Foxo4	0.731	0.649			Foxo4	0.713	0.684
Foxp1	0.689	0.616			Foxp1	0.633	0.63
Foxp2	0.693	0.616			Foxp2	0.741	0.666
Gmeb2	0.808	0.809			Gmeb2	0.857	0.84
Irf2	0.725	0.639			Irf2	0.746	0.694
Junb	0.479	0.429			Junb	0.57	0.526
Mecp2	0.717	0.693			Mecp2	0.73	0.702
Nr2c1	0.582	0.543			Nr2c1	0.477	0.44
Pou3f1	0.651	0.58			Pou3f1	0.67	0.598
Sox14	0.63	0.557			Sox14	0.709	0.631
Sp1	0.633	0.616			Sp1	0.617	0.571
Tbx3	0.438	0.403			Tbx3	0.645	0.599
Tcf3	0.636	0.71			Tcf3	0.508	0.474
Zscan20	0.239	0.196			Zscan20	0.225	0.193
Ar	0.457	0.418			Ar	0.545	0.479
Dbp	0.632	0.524			Dbp	0.667	0.575
Foxo6	0.712	0.657			Foxo6	0.648	0.633
Klf12	0.628	0.562			Klf12	0.643	0.492
Klf8	0.734	0.69			Klf8	0.707	0.549
Klf9	0.58	0.478			Klf9	0.663	0.522
Mlx	0.687	0.643			Mlx	0.499	0.454
Mzf1	0.548	0.43			Mzf1	0.257	0.195
Mzf1	0.532	0.37			Mzf1	0.484	0.301
Nfil3	0.601	0.506			Nfil3	0.647	0.535
Nr2f6	0.773	0.714			Nr2f6	0.645	0.572
Nr4a2	0.706	0.641			Nr4a2	0.742	0.658
Pou2f1	0.664	0.607			Pou2f1	0.678	0.67
Mypop	0.757	0.686			Mypop	0.625	0.574
Pou1f1	0.675	0.635			Pou1f1	0.593	0.594
Prdm11	0.8	0.779			Prdm11	0.805	0.77
Rorb	0.763	0.747			Rorb	0.652	0.625
Sox10	0.738	0.69			Sox10	0.711	0.678
Sox3	0.678	0.597			Sox3	0.7	0.609
Sox6	0.506	0.386			Sox6	0.546	0.425
Srebf1	0.655	0.59			Srebf1	0.665	0.562
Tbx2	0.66	0.611			Tbx2	0.626	0.596
Tbx20	0.421	0.276			Tbx20	0.482	0.393
Tbx4	0.572	0.499			Tbx4	0.548	0.484
Tbx5	0.538	0.494			Tbx5	0.409	0.419
Tcfec	0.741	0.661			Tcfec	0.676	0.528
Xbp1	0.69	0.631			Xbp1	0.664	0.587
Zfp202	0.702	0.629			Zfp202	0.621	0.417
Zfp263	0.571	0.372			Zfp263	0.623	0.432
Zfp3	0.403	0.302			Zfp3	0.5	0.396
Zfx	0.837	0.839			Zfx	0.777	0.757
Zkscan1	0.704	0.664			Zkscan1	0.765	0.727
Zscan10	0.625	0.423			Zscan10	0.651	0.429
Ahctf1	0.585	0.558			Ahctf1	0.563	0.532
Atf3	0.566	0.547			Atf3	0.51	0.495
Atf4	0.461	0.428			Atf4	0.531	0.494
Dnajc21	0.703	0.511			Dnajc21	0.683	0.452
Dmrtc2	0.562	0.474			Dmrtc2	0.702	0.606
Egr3	0.722	0.69			Egr3	0.68	0.541
Esrrb	0.552	0.476			Esrrb	0.604	0.49
Esrrg	0.59	0.623			Esrrg	0.59	0.588
Foxc2	0.621	0.566			Foxc2	0.638	0.584
Foxg1	0.679	0.558			Foxg1	0.662	0.628
Gata4	0.77	0.735			Gata4	0.772	0.718
Mybl2	0.669	0.677			Mybl2	0.604	0.554
Nhlh2	0.389	0.384			Nhlh2	0.521	0.515
Nkx2-9	0.733	0.762			Nkx2-9	0.852	0.834
Nr2e1	0.739	0.702			Nr2e1	0.699	0.651
Nr2f1	0.683	0.691			Nr2f1	0.762	0.729
Nr5a2	0.444	0.421			Nr5a2	0.448	0.37
Pou1f1	0.65	0.591			Pou1f1	0.762	0.721
Rarg	0.736	0.671			Rarg	0.608	0.535
Rfx7	0.357	0.283			Rfx7	0.53	0.494
Rora	0.509	0.398			Rora	0.519	0.422
Sdccag8	0.74	0.72			Sdccag8	0.731	0.701
Snai1	0.831	0.787			Snai1	0.741	0.699
Sp140	0.604	0.527			Sp140	0.616	0.541
Tbx1	0.189	0.148			Tbx1	0.47	0.37
Zbtb1	0.631	0.504			Zbtb1	0.7	0.505
Zfp300	0.613	0.498			Zfp300	0.641	0.527
Zfp637	0.618	0.556			Zfp637	0.641	0.579
Zic5	0.47	0.439			Zic5	0.445	0.417
Zkscan5	0.584	0.501			Zkscan5	0.595	0.513
Zfp740	0.742	0.507			Zfp740	0.61	0.465
Zscan10	0.571	0.48			Zscan10	0.551	0.45
Zscan10	0.546	0.335			Zscan10	0.548	0.34
Average	0.624	0.559			Average	0.624	0.55
